# Supplementary material for: Expression of Cell Cycle Markers and Proliferation Factors during Human Eye Embryogenesis and Tumorigenesis
Source: Int J Mol Sci. 2022 Aug 20;23(16):9421. doi: 10.3390/ijms23169421 (PMC9409163; doi:10.3390/ijms23169421)
Supplement: Supplementary file 1 [file ijms-23-09421-s001.zip]

Archive with 1 entries (1 files):
- ijms-1777094-supplementary.pdf
